# Supplementary material for: Establishment of a genome‐editing system to create fragrant germplasm in sweet sorghum
Source: aBIOTECH. 2024 Sep 27;5(4):502–6. doi: 10.1007/s42994-024-00180-6 (PMC11624148; doi:10.1007/s42994-024-00180-6)
Supplement: Supplementary file 1 — Supplementary file1 (XLSX 12 KB) [file 42994_2024_180_MOESM1_ESM.xlsx]

## Sheet: Supplementary Table 1
Supplementary Table 1. CRISPR/Cas9-mediated SbBADH2 mutation.
ID	Edited type in SbBADH2	Edited sequence in SbBADH2
＃1	(WT|-2 bp)	(WT|-TG)
＃2	(WT|WT)	(WT|WT)
＃3	(WT|WT)	(WT|WT)
＃4	(WT|WT)	(WT|WT)
＃5	(WT|-1 bp)	(WT|-T)
＃6	(WT|WT)	(WT|WT)
＃7	(WT|WT)	(WT|WT)
＃8	(WT|WT)	(WT|WT)
＃9	(WT|+1 bp)	(WT|+T)
＃10	(WT|+1 bp)	(WT|+T)
＃11	(WT|WT)	(WT|WT)
＃12	(+1 bp|+1 bp)	(+T|+T)
＃13	(WT|WT)	(WT|WT)
＃14	(WT|WT)	(WT|WT)
＃15	(WT|+1 bp)	(WT|+T)

## Sheet: Supplementary Table 2
Supplementary Table 2. Primers used in this study.
Name	Sequence (5'-3')	Used
SbBADH2-target-F	AGATGATCCGTGGCAGGTGTCTTGAACATTGTGACGTTTTAGAGCTATGC	sgRNA construct
SbBADH2-target-R	GCATAGCTCTAAAACGTCACAATGTTCAAGACACCTGCCACGGATCATCT	sgRNA construct
SbBADH2-amp-F	GTTGGGTGGGCCATTTTAGT	amplification
SbBADH2-amp-R	AGGCTGTCAAGAAAAATGCAA	amplification
SbBADH2-seq-F	TTGTTTAACTTATTCTGATTCTG	sequencing
